# Supplementary material for: Sympathetic Burden Measured Through a Chest-Worn Sensor Correlates with Spatiotemporal Gait Performances and Global Cognition in Parkinson’s Disease
Source: Sensors (Basel). 2025 Sep 16;25(18):5756. doi: 10.3390/s25185756 (PMC12473974; doi:10.3390/s25185756)
Supplement: Supplementary file 1 [file sensors-25-05756-s001.zip]

Archive with 1 entries (1 files):
- sensors-3823174-supplementary.pdf
